# Supplementary material for: Association of the eNOS Gene Intron 4 VNTR Polymorphism with Susceptibility to Preeclampsia and Its Severity in an Algerian Cohort
Source: Genes (Basel). 2026 Mar 30;17(4):398. doi: 10.3390/genes17040398 (PMC13116626; doi:10.3390/genes17040398)
Supplement: Supplementary file 1 [file genes-17-00398-s001.zip]

Archive with 1 entries (1 files):
- Supplementary Materials ATMANI et al.docx
